# Supplementary material for: Generation of functional oligopeptides that promote osteogenesis based on unsupervised deep learning of protein IDRs
Source: Bone Res. 2022 Mar 1;10:23. doi: 10.1038/s41413-022-00193-1 (PMC8885677; doi:10.1038/s41413-022-00193-1)
Supplement: Supplementary file 1 — Table S1 [file 41413_2022_193_MOESM1_ESM.xlsx]

## Sheet: 171 proteins
Table S1: 171 proteins involved in bone mineralization
Protein name	Ensembl name	GO term (bone mineralization-related)	Gene description
BMP8B	ENSG00000116985	ossification	bone morphogenetic protein 8b
CCL3	ENSG00000274221	osteoblast differentiation
DMP1	ENSG00000152592	ossification	dentin matrix acidic phosphoprotein 1
E2AK3	ENSG00000172071	bone mineralization/ossification	eukaryotic translation initiation factor 2-alpha kinase 3
FZD9	ENSG00000188763	ossification/bone regeneration	frizzled family receptor 9
GPNMB	ENSG00000136235	osteoblast differentiation/bone mineralization	glycoprotein (transmembrane) nmb
HIRA	ENSG00000100084	osteoblast differentiation	histone cell cycle regulator
LGR4	ENSG00000205213	osteoblast differentiation/bone mineralization/bone remodeling	leucine-rich repeat containing G protein-coupled receptor 4
LRC17	ENSG00000128606	ossification	leucine rich repeat containing 17
LRP5L	ENSG00000100068	bone morphogenesis/bone remodeling/osteoblast development	low density lipoprotein receptor-related protein 5-like
LRP5	ENSG00000162337	osteoblast development/bone morphogenesis/bone remodeling/bone development	low density lipoprotein receptor-related protein 5
MRC2	ENSG00000011028	osteoblast differentiation	mannose receptor, C type 2
MYOG	ENSG00000122180	ossification	myogenin (myogenic factor 4)
PTHR	ENSG00000087494	osteoblast development	parathyroid hormone-like hormone
SMAD3	ENSG00000166949	osteoblast development/osteoblast differentiation	SMAD family member 3
SMO	ENSG00000128602	osteoblast differentiation/ossification	smoothened, frizzled family receptor
SNAI1	ENSG00000124216	osteoblast differentiation	snail family zinc finger 1
SNAI2	ENSG00000019549	osteoblast differentiation	snail family zinc finger 2
SP7	ENSG00000170374	osteoblast differentiation	Sp7 transcription factor
SUCO	ENSG00000094975	ossification	SUN domain containing ossification factor
TETN	ENSG00000163815	ossification/bone mineralization	C-type lectin domain family 3, member B
THA	ENSG00000126351	ossification	thyroid hormone receptor, alpha
AMELX	ENSG00000125363	osteoblast differentiation	amelogenin, X-linked
ANPRB	ENSG00000159899	ossification/bone development	natriuretic peptide receptor B/guanylate cyclase B (atrionatriuretic peptide receptor B)
CASR	ENSG00000036828	ossification	calcium-sensing receptor
CLH1	ENSG00000141367	osteoblast differentiation	clathrin, heavy chain (Hc)
DHH	ENSG00000139549	osteoblast differentiation	desert hedgehog
FIGL1	ENSG00000132436	osteoblast proliferation/osteoblast differentiation	fidgetin-like 1
FSTL3	ENSG00000070404	ossification	follistatin-like 3 (secreted glycoprotein)
GPM6B	ENSG00000046653	ossification	glycoprotein M6B
MBB1A	ENSG00000132382	osteoblast differentiation	MYB binding protein (P160) 1a
OSTCN	ENSG00000242252	osteoblast development/osteoblast differentiation/bone mineralization/bone development/ossification	bone gamma-carboxyglutamate (gla) protein
RIPP2	ENSG00000203877	ossification	ripply transcriptional repressor 2
TPM4	ENSG00000167460	osteoblast differentiation	tropomyosin 4
WNT11	ENSG00000085741	osteoblast differentiation/bone mineralization	wingless-type MMTV integration site family, member 11
ACES	ENSG00000087085	osteoblast development	acetylcholinesterase (Yt blood group)
AKT1	ENSG00000142208	osteoblast differentiation	v-akt murine thymoma viral oncogene homolog 1
ANFC	ENSG00000163273	ossification	natriuretic peptide C
BMP1	ENSG00000168487	ossification	bone morphogenetic protein 1
BMP2	ENSG00000125845	bone mineralization involved in bone maturation/osteoblast differentiation/bone mineralization	bone morphogenetic protein 2
BMP3	ENSG00000152785	ossification	bone morphogenetic protein 3
CLC3A	ENSG00000166509	ossification	C-type lectin domain family 3, member A
DHB4	ENSG00000133835	osteoblast differentiation	hydroxysteroid (17-beta) dehydrogenase 4
DHX36	ENSG00000174953	ossification	DEAH (Asp-Glu-Ala-His) box polypeptide 36
DSRAD	ENSG00000160710	osteoblast differentiation	adenosine deaminase, RNA-specific
EGFR	ENSG00000146648	ossification	epidermal growth factor receptor
IFT80	ENSG00000068885	bone morphogenesis/osteoblast differentiation	intraflagellar transport 80 homolog (Chlamydomonas)
LOX15	ENSG00000161905	ossification/bone mineralization	arachidonate 15-lipoxygenase
MEN1	ENSG00000133895	osteoblast fate commitment/osteoblast development/ossification	multiple endocrine neoplasia I
PEBB	ENSG00000067955	osteoblast differentiation/ossification	core-binding factor, beta subunit
PHB	ENSG00000167085	osteoblast differentiation	prohibitin
SFRP1	ENSG00000104332	osteoblast differentiation	secreted frizzled-related protein 1
TNF11	ENSG00000120659	osteoclast proliferation/ossification/osteoclast differentiation/bone resorption	tumor necrosis factor (ligand) superfamily, member 11
TRFL	ENSG00000012223	bone morphogenesis/ossification	lactotransferrin
WWOX	ENSG00000186153	osteoblast differentiation	WW domain containing oxidoreductase
WWTR1	ENSG00000018408	osteoblast differentiation	WW domain containing transcription regulator 1
CCN2	ENSG00000118523	ossification	connective tissue growth factor
CCN4	ENSG00000104415	osteoblast differentiation	WNT1 inducible signaling pathway protein 1
EPHA2	ENSG00000142627	osteoblast differentiation/bone remodeling/osteoclast differentiation	EPH receptor A2
EXT1	ENSG00000182197	ossification	exostosin glycosyltransferase 1
EXT2	ENSG00000151348	ossification	exostosin glycosyltransferase 2
IFM1	ENSG00000185885	ossification	interferon induced transmembrane protein 1
LEF1	ENSG00000138795	osteoblast differentiation	lymphoid enhancer-binding factor 1
NOGG	ENSG00000183691	osteoblast differentiation	noggin
OSR2	ENSG00000164920	osteoblast proliferation/bone morphogenesis	odd-skipped related transciption factor 2
OSTF1	ENSG00000134996	ossification	osteoclast stimulating factor 1
OSTP	ENSG00000118785	osteoblast differentiation/ossification	secreted phosphoprotein 1
PPBT	ENSG00000162551	osteoblast differentiation	alkaline phosphatase, liver/bone/kidney
SOST	ENSG00000167941	ossification	sclerostin
THOC4	ENSG00000183684	osteoblast differentiation	Aly/REF export factor
VATB1	ENSG00000116039	ossification	ATPase, H+ transporting, lysosomal 56/58kDa, V1 subunit B1
BAP29	ENSG00000075790	osteoblast differentiation	B-cell receptor-associated protein 29
CCD47	ENSG00000108588	osteoblast differentiation	coiled-coil domain containing 47
CRDL1	ENSG00000101938	ossification	chordin-like 1
CRDL2	ENSG00000054938	ossification	chordin-like 2
IGF2	ENSG00000167244	ossification/osteoblast differentiation	insulin-like growth factor 2 (somatomedin A)
MYF5	ENSG00000111049	ossification	myogenic factor 5
NOG1	ENSG00000107937	osteoblast differentiation	GTP binding protein 4
PHLD	ENSG00000112293	ossification	glycosylphosphatidylinositol specific phospholipase D1
RASF2	ENSG00000101265	ossification	Ras association (RalGDS/AF-6) domain family member 2
SHH	ENSG00000164690	osteoblast development	sonic hedgehog
SOX2	ENSG00000181449	osteoblast differentiation	SRY (sex determining region Y)-box 2
STAT	ENSG00000282891	ossification/negative regulation of bone mineralization
TM119	ENSG00000183160	osteoblast differentiation	transmembrane protein 119
U520	ENSG00000144028	osteoblast differentiation	small nuclear ribonucleoprotein 200kDa (U5)
UFL1	ENSG00000014123	osteoblast differentiation	UFM1-specific ligase 1
ATPB	ENSG00000110955	osteoblast differentiation	ATP synthase, H+ transporting, mitochondrial F1 complex, beta polypeptide
BCL2	ENSG00000171791	ossification	B-cell CLL/lymphoma 2
GLI1	ENSG00000111087	osteoblast differentiation	GLI family zinc finger 1
HNRPQ	ENSG00000135316	osteoblast differentiation	synaptotagmin binding, cytoplasmic RNA interacting protein
HNRPU	ENSG00000153187	osteoblast differentiation	heterogeneous nuclear ribonucleoprotein U (scaffold attachment factor A)
IBP3	ENSG00000146674	osteoblast differentiation	insulin-like growth factor binding protein 3
MINP1	ENSG00000107789	ossification/bone mineralization	multiple inositol-polyphosphate phosphatase 1
PRS7	ENSG00000161057	osteoblast differentiation	proteasome (prosome, macropain) 26S subunit, ATPase, 2
RRAS2	ENSG00000133818	osteoblast differentiation	related RAS viral (r-ras) oncogene homolog 2
SATB2	ENSG00000119042	osteoblast development	SATB homeobox 2
SEM7A	ENSG00000288455	osteoblast differentiation
SND1	ENSG00000197157	osteoblast differentiation	staphylococcal nuclease and tudor domain containing 1
SORT	ENSG00000134243	ossification	sortilin 1
SPRC	ENSG00000113140	ossification/bone development	secreted protein, acidic, cysteine-rich (osteonectin)
TWSG1	ENSG00000128791	ossification	twisted gastrulation BMP signaling modulator 1
TWST1	ENSG00000122691	osteoblast differentiation/ossification/bone development	twist family bHLH transcription factor 1
VPP3	ENSG00000110719	bone resorption/ossification/osteoclast differentiation/osteoclast proliferation	T-cell, immune regulator 1, ATPase, H+ transporting, lysosomal V0 subunit A3
VPP4	ENSG00000105929	ossification	ATPase, H+ transporting, lysosomal V0 subunit a4
CCN1	ENSG00000142871	osteoblast differentiation	cysteine-rich, angiogenic inducer, 61
CLC5A	ENSG00000258227	osteoblast development	C-type lectin domain family 5, member A
DDR2	ENSG00000162733	ossification	discoidin domain receptor tyrosine kinase 2
FGF9	ENSG00000102678	osteoblast differentiation	fibroblast growth factor 9
GLI2	ENSG00000074047	osteoblast development/osteoblast differentiation	GLI family zinc finger 2
IHH	ENSG00000163501	osteoblast differentiation/ossification/bone resorption	indian hedgehog
JUNB	ENSG00000171223	osteoblast proliferation/osteoblast differentiation	jun B proto-oncogene
JUND	ENSG00000130522	osteoblast development	jun D proto-oncogene
KAZD1	ENSG00000107821	ossification	Kazal-type serine peptidase inhibitor domain 1
RUNX2	ENSG00000124813	osteoblast fate commitment/osteoblast development/osteoblast differentiation/ossification	runt-related transcription factor 2
RUNX3	ENSG00000020633	ossification	runt-related transcription factor 3
SIAL	ENSG00000029559	ossification	integrin-binding sialoprotein
STC1	ENSG00000159167	ossification	stanniocalcin 1
SYIC	ENSG00000196305	osteoblast differentiation	isoleucyl-tRNA synthetase
TNR11	ENSG00000141655	ossification/osteoclast differentiation	tumor necrosis factor receptor superfamily, member 11a, NFKB activator
TRAF6	ENSG00000175104	ossification/osteoclast differentiation/bone resorption/bone remodeling	TNF receptor-associated factor 6, E3 ubiquitin protein ligase
ASF1A	ENSG00000111875	osteoblast differentiation	anti-silencing function 1A histone chaperone
BMP4	ENSG00000125378	osteoblast differentiation/bone development	bone morphogenetic protein 4
BMP5	ENSG00000112175	ossification	bone morphogenetic protein 5
BMP6	ENSG00000153162	osteoblast differentiation/ossification	bone morphogenetic protein 6
BMP7	ENSG00000101144	ossification	bone morphogenetic protein 7
BMP8A	ENSG00000183682	ossification	bone morphogenetic protein 8a
CAD11	ENSG00000140937	ossification	cadherin 11, type 2, OB-cadherin (osteoblast)
CHRD	ENSG00000090539	osteoblast differentiation	chordin
CLC11	ENSG00000105472	ossification	C-type lectin domain family 11, member A
CO1A1	ENSG00000108821	osteoblast differentiation/ossification	collagen, type I, alpha 1
DHX9	ENSG00000135829	osteoblast differentiation	DEAH (Asp-Glu-Ala-His) box helicase 9
ECM1	ENSG00000143369	ossification	extracellular matrix protein 1
LYOX	ENSG00000113083	osteoblast differentiation	lysyl oxidase
MYOC	ENSG00000034971	bone development/osteoblast differentiation	myocilin, trabecular meshwork inducible glucocorticoid response
PENK	ENSG00000181195	osteoblast differentiation	proenkephalin
PPA5	ENSG00000102575	bone morphogenesis/bone resorption	acid phosphatase 5, tartrate resistant
RL1D1	ENSG00000171490	osteoblast differentiation	ribosomal L1 domain containing 1
RUNX1	ENSG00000159216	ossification	runt-related transcription factor 1
SIR7	ENSG00000187531	osteoblast differentiation	sirtuin 7
TIM16	ENSG00000282228	ossification
WNT3A	ENSG00000154342	osteoblast differentiation	wingless-type MMTV integration site family, member 3A
DDX21	ENSG00000165732	osteoblast differentiation	DEAD (Asp-Glu-Ala-Asp) box helicase 21
DLX5	ENSG00000105880	osteoblast differentiation/bone morphogenesis	distal-less homeobox 5
FBRL	ENSG00000280548	osteoblast differentiation
FHL2	ENSG00000115641	osteoblast differentiation	four and a half LIM domains 2
GDF2	ENSG00000263761	osteoblast differentiation/ossification	growth differentiation factor 2
H33	ENSG00000163041	osteoblast differentiation	H3 histone, family 3A
HNRPC	ENSG00000092199	osteoblast differentiation	heterogeneous nuclear ribonucleoprotein C (C1/C2)
ID4	ENSG00000172201	osteoblast differentiation	inhibitor of DNA binding 4, dominant negative helix-loop-helix protein
ITA11	ENSG00000137809	osteoblast differentiation	integrin, alpha 11
PDLI7	ENSG00000196923	ossification	PDZ and LIM domain 7 (enigma)
PTH1R	ENSG00000160801	osteoblast development/bone resorption/bone mineralization/ossification	parathyroid hormone 1 receptor
S26A2	ENSG00000155850	ossification	solute carrier family 26 (anion exchanger), member 2
SHOX2	ENSG00000168779	osteoblast differentiation	short stature homeobox 2
SOX8	ENSG00000005513	osteoblast differentiation	SRY (sex determining region Y)-box 8
SUN1	ENSG00000164828	ossification	Sad1 and UNC84 domain containing 1
CATA	ENSG00000121691	osteoblast differentiation	catalase
CH10	ENSG00000115541	osteoblast differentiation	heat shock 10kDa protein 1
CP24A	ENSG00000019186	osteoblast differentiation	cytochrome P450, family 24, subfamily A, polypeptide 1
DJC13	ENSG00000138246	osteoblast differentiation	DnaJ (Hsp40) homolog, subfamily C, member 13
FAS	ENSG00000169710	osteoblast differentiation	fatty acid synthase
IBP5	ENSG00000115461	osteoblast differentiation	insulin-like growth factor binding protein 5
MGP	ENSG00000111341	ossification	matrix Gla protein
MSX2	ENSG00000120149	osteoblast development/osteoblast differentiation/bone morphogenesis/ossification	msh homeobox 2
NPT2A	ENSG00000131183	bone remodeling/ossification	solute carrier family 34 (type II sodium/phosphate contransporter), member 1
RL38	ENSG00000172809	ossification	ribosomal protein L38
RS15	ENSG00000115268	osteoblast differentiation	ribosomal protein S15
RSPO2	ENSG00000147655	osteoblast differentiation/bone mineralization	R-spondin 2
T53I2	ENSG00000078804	osteoblast differentiation	tumor protein p53 inducible nuclear protein 2
TAPT1	ENSG00000169762	ossification	transmembrane anterior posterior transformation 1
TENA	ENSG00000041982	osteoblast differentiation	tenascin C
