# Supplementary material for: Generation of functional oligopeptides that promote osteogenesis based on unsupervised deep learning of protein IDRs
Source: Bone Res. 2022 Mar 1;10:23. doi: 10.1038/s41413-022-00193-1 (PMC8885677; doi:10.1038/s41413-022-00193-1)
Supplement: Supplementary file 2 — Table S2 [file 41413_2022_193_MOESM2_ESM.xlsx]

## Sheet: final_result
Table S2: AI-based oligopeptides
Length =2	Freq	Length = 3	Freq	Length =4	Freq	Length =5	Freq	Length =6	Freq	Length =7	Freq	Length =8	Freq	Length =9	Freq
AE	0.22146	GAP	0.0693626	GARG	0.0370167	GGARG	0.00896241	GARGRG	0.00535319	GGRGGRG	0.000521976	GGGAGGGG	0.000341564	GPPGPPGPP	6.48e-06
AG	0.215191	AGP	0.0541882	PAGP	0.0190792	GARGR	0.00856433	PGAPGP	0.00177946	GGGAGGG	0.000484289	GAPGAPGP	2.26e-05	PGPPGPPGP	2.56e-06
AP	0.215191	AAG	0.0526712	GAPG	0.017234	GPAGP	0.0071539	GGRGGR	0.00153516	GRGGRGR	0.000469645	PPGPPGPP	2.17e-05	GRGGGGGGG	1.18e-07
AS	0.215191	AEE	0.0492948	PAPP	0.0165753	GAPGP	0.00588616	PGAPGS	0.00147873	GGRGRGR	0.000443395	GPPGPAGP	1.86e-05
GS	0.18489	GPP	0.0485558	PGPP	0.0159744	GLPGP	0.00559973	GLPGPP	0.00143297	GGGRGRG	0.000313018	GPPGPPGP	1.62e-05
PS	0.18489	APS	0.0483029	GAGG	0.0150703	GARGP	0.00432175	AGPAGP	0.00126881	PGAPGPP	0.000312789	GAPGPPGP	1.41e-05
GP	0.174745	GSP	0.0451505	KKRK	0.0135425	PPGPP	0.0041742	AGPPGP	0.00124561	GPAGPRG	0.000271537	GAPGPPGQ	1.12e-05
EP	0.162756	AGG	0.0444388	AGPP	0.0135304	PAGPP	0.00391273	APGAPG	0.00122098	GGGGAGG	0.000246191	GRGGGGGG	9.84e-07
EG	0.162756	ASP	0.0440067	AAGP	0.0122896	GAPGS	0.00382092	GPPGAP	0.00120224	GAPGAPG	0.000214221	GAAAAAAA	1.4e-07
ES	0.162756	AAP	0.0425196	AAPP	0.0120282	GGAGG	0.0037233	GPAGPR	0.00109986	APGAPGP	0.000209603
RS	0.154335	SPT	0.0424383	GAEG	0.0117923	GGRGG	0.00349534	AGAPGP	0.00087685	PGPPGPP	0.000168442
AR	0.154335	APG	0.0413786	AGSP	0.011483	APGPP	0.00335357	GRGGRG	0.000864893	APGPPGP	0.000151068
PR	0.154335	AGR	0.0404987	PGRP	0.0112696	AGPPG	0.00319946	GGAGGG	0.000826204	GAPGPPG	7.15e-05
GR	0.154335	GAR	0.0397985	APAP	0.0111721	GGSGG	0.00310771	GRPGAP	0.000807225	APGPPGQ	6.93e-05
ER	0.153866	EAG	0.0394858	GGSG	0.0109065	EPGSP	0.00310688	GAPGAP	0.000797158	GPAGAPG	6.35e-05
LR	0.130426	ESP	0.0374157	PGSP	0.0107674	AGPAG	0.00307404	GPAGPP	0.000776165	GLPGPPG	6.06e-05
LP	0.130426	ARG	0.0370781	SPSS	0.0105348	PAGPR	0.0030512	GPPGPP	0.00072871	GPAGPPG	5.7e-05
AL	0.130426	PAP	0.0367058	GPRG	0.0104327	APGAP	0.0030432	GAPGPP	0.000646703	GPPGPPG	5.59e-05
LS	0.130426	EGS	0.035507	AAPA	0.0104156	GPPGP	0.00280199	APGPPG	0.000620205	GPAGERG	4.03e-05
GL	0.130426	AGS	0.0349304	PLPP	0.0102802	GAAGP	0.00270582	GGRGRG	0.000581848	GAPGTEG	2.7e-05
EL	0.126017	PAS	0.0342241	PPTP	0.0101391	GPRGP	0.00267325	PGAPGT	0.000544523	GGRGGGG	2.44e-05
DT	0.122663	GPS	0.0342236	GAAG	0.010032	GAAGG	0.00260611	GGGRGR	0.000512487	GRGGGGG	8.19e-06
ET	0.121331	PGS	0.0338861	AGAP	0.00994425	AGPRG	0.00259738	GPAGAP	0.000486935	GAAAAAA	2.48e-06
EK	0.121258	APA	0.0326324	RGGR	0.00976167	EGAPG	0.00255654	GRGRGR	0.000434381
RT	0.121065	GGS	0.0318811	AAGG	0.00967149	AGSPG	0.0022609	PGPPGP	0.000434319
GT	0.121065	ESS	0.031809	AGPA	0.00942264	GGRGR	0.00215538	PGPPGR	0.000425637
PT	0.121065	APP	0.0315147	PPSP	0.00919053	GAPGT	0.00215108	AGPPGA	0.000390209
LT	0.121065	GAS	0.0313263	GAAP	0.00917449	GPSGP	0.0020471	RGGRGR	0.000367041
AT	0.121065	KKR	0.030678	GGSS	0.00847546	PPAAS	0.00200081	GPPGPL	0.000356771
ST	0.121065	GRP	0.030287	EEAS	0.00841414	GEPGP	0.00196968	GPAGER	0.000320211
KP	0.119748	GGR	0.0299546	PPGS	0.00825222	AGAPG	0.00190964	PGPPGV	0.000315405
KR	0.119748	LSP	0.0291876	GPSP	0.00824951	PAGAP	0.00184622	PGPEGR	0.000295194
GK	0.119748	PSS	0.0291785	EESS	0.00792161	GRGGR	0.00173063	ETGPAG	0.000278325
KS	0.119748	PPT	0.0282916	PAAP	0.00769489	GSPGP	0.00171606	SSPSSS	0.000246794
KL	0.119748	AGA	0.0282157	APGP	0.00769418	GDAGP	0.00164158	GGAAGG	0.000224655
AK	0.119748	PSP	0.0276908	PAPS	0.0074863	APAAG	0.00162957	GGAAAA	0.000126883
KT	0.119098	GTS	0.0271163	AEEE	0.00746822	GPPGR	0.00153675	GAGGGA	0.000104344
DE	0.113852	PTS	0.026721	GRGR	0.00737941	SPSSS	0.00138686	GSGGGG	9.3e-05
AA	0.111297	EEP	0.0266157	AGGA	0.00731382	GAGGG	0.00135318	GRGGGG	6.81e-05
PP	0.10664	PGR	0.02643	PPGR	0.00727845	ESSES	0.00124687	GAAAAA	4.39e-05
EE	0.101317	GEP	0.025844	LPGP	0.00719625	PAPAP	0.00121389	APPPPA	1.32e-05
DG	0.0995903	EAE	0.0257183	ARGP	0.00712537	PPSPP	0.00110677	PPPPPP	6e-06
DS	0.0995903	LPP	0.0255439	GGRG	0.00684168	PAAPT	0.00107197
DR	0.0995903	GSS	0.0254506	GPSG	0.00640294	EEEAS	0.00103948
DP	0.0995903	PGP	0.0253974	PGPS	0.00628226	SSPSS	0.000997942
AD	0.0995903	EPG	0.0253549	GSGS	0.00591596	RGRGR	0.000931242
DL	0.0995903	GGP	0.0253	EDSE	0.00590343	GSPGR	0.000888508
SS	0.08907	EES	0.0241226	APPA	0.00561333	AAGGG	0.000845732
DK	0.0882304	ASS	0.0240038	SESS	0.00536332	EGPPG	0.00081217
GG	0.0864068	LSS	0.0236421	GEPG	0.00532185	GAAAA	0.000774992
RR	0.0789228	EDS	0.0234342	EESE	0.00522891	GRGRG	0.000715929
LL	0.0662475	ESE	0.0231534	GPPG	0.00514855	PGPGP	0.000699777
KK	0.0629954	GPR	0.0230112	DAGP	0.00505854	SPAPS	0.000687688
TT	0.0596718	EGP	0.0229691	RRSS	0.00494345	PAPPP	0.000639605
DD	0.0560476	PPS	0.0228738	AAAP	0.00460275	PPPPT	0.000588835
		GPL	0.0226747	GLPG	0.00439561	SRRSS	0.000549666
		DSS	0.021907	GSSG	0.0043642	SSESS	0.000508056
		DSG	0.0215	GPGP	0.00422509	AEEEE	0.000383149
		RSR	0.0214179	EEES	0.00377289	QPQPP	0.00026449
		RRS	0.021262	DSDS	0.00351706	APPPP	0.000117712
		SPS	0.0209613	PPPT	0.00306464	PPPPP	4.73e-05
		SAS	0.0205878	SRRS	0.00277674
		SES	0.0203105	SEES	0.00259869
		GLP	0.0201318	GPGS	0.0024291
		PTP	0.0197209	GPPP	0.00240131
		GRG	0.0195967	APPP	0.00210343
		PLP	0.0187372	EEEG	0.00196662
		PRP	0.0187267	PQPP	0.0018073
		PEP	0.018314	PPPS	0.00162614
		LGP	0.0181572	GGPG	0.0016071
		PPR	0.0176939	QEEE	0.00105487
		GSG	0.0175205	PPPQ	0.000913714
		SGS	0.0173082	PPPP	0.000402132
		EDE	0.0166526
		RGR	0.0166411
		EEG	0.016294
		DEE	0.0160618
		SLS	0.0157312
		EGE	0.014027
		EKE	0.0129651
		DDS	0.0119829
		GPG	0.0118171
		GAG	0.0114292
		DED	0.0110562
		SDS	0.0100016
		DSD	0.00891554
		PPP	0.0072345
