# Supplementary material for: Generation of functional oligopeptides that promote osteogenesis based on unsupervised deep learning of protein IDRs
Source: Bone Res. 2022 Mar 1;10:23. doi: 10.1038/s41413-022-00193-1 (PMC8885677; doi:10.1038/s41413-022-00193-1)
Supplement: Supplementary file 3 — Table S3 [file 41413_2022_193_MOESM3_ESM.xlsx]

## Sheet: final_result
Table S2: AI-based oligopeptides
Length =2	Freq	Length = 3	Freq	Length =4	Freq	Length =5	Freq	Length =6	Freq	Length =7	Freq	Length =8	Freq	Length =9	Freq
TV	0.188933	GLL	0.0300018	GGRG	0.00708335	GGRGG	0.0027696	GGRGGR	0.00174619	GGRGGRG	0.00158488	GPPGPAGP	1.02e-05	PGPPGPPGP	4.88e-07
PT	0.186237	AAE	0.0297754	LGLL	0.00560208	GRGGR	0.00203928	GRGGRG	0.00134189	GGRGRGR	0.000318198	GPPGPPGP	8.61e-06	GPPGPPGPP	4.57e-07
AT	0.177928	ALL	0.0282261	GLPG	0.00535372	GGRGR	0.00132105	GGRGRG	0.00107945	GRGGRGR	0.000274762	GAPGPPGP	4.74e-06
KT	0.167688	LLS	0.0276548	GALL	0.00512141	GPPGP	0.000956919	GAPGAP	0.00027947	GPPGPPG	0.00013826	PPGPPGPP	5e-07
ET	0.167328	AEL	0.0275111	LAGL	0.0050136	AGPRG	0.000927144	GRGGFG	0.000255865	GPAGPPG	9.26e-05
GT	0.167166	LGS	0.0272972	GPRG	0.00499695	ALGLL	0.000909452	GPPGPP	0.000198007	GAPGPPG	7.67e-05
ST	0.164104	AAL	0.0270674	LLSL	0.00493533	AGPAG	0.000908562	GRPGAP	0.000180078	GPAGPRG	6.19e-05
GL	0.159749	AGL	0.0249524	GARG	0.00487382	AGPPG	0.00089012	GPPGAP	0.000176964	GAGGAGG	6.02e-05
LT	0.157793	GSL	0.0248062	LLGS	0.00473653	GGAGG	0.000837728	AGPPGP	0.000166291	GAPGAPG	5.1e-05
AE	0.154948	GAL	0.024605	PAPP	0.00463698	PAPPP	0.000804866	APGPPG	0.000164966	APGPPGP	1.83e-05
RT	0.151698	EAL	0.0241881	ALLS	0.004546	AALLA	0.000766276	LALGLL	0.000164713	GGAGGGG	1.33e-05
GS	0.145011	GEL	0.0240988	AALL	0.00449768	GAPGP	0.000714825	AGGAGG	0.000161835	PGPPGPP	1.22e-05
EL	0.142569	ASG	0.0234595	GGSG	0.00438258	GPAGP	0.000712627	GPAGPP	0.000158925	PGPAGPR	8.09e-06
AL	0.141142	ASL	0.0233346	AALA	0.00420649	AGGAG	0.000661326	GAPGPP	0.000137614
LS	0.140117	ALG	0.0232685	SLLV	0.00406272	GAAGG	0.000648404	AGPAGP	0.000106923
EG	0.139464	AEE	0.023155	LLVL	0.00405822	GRAGR	0.000620932	GGAGGG	0.000105406
EV	0.137581	LLR	0.0229796	EESE	0.00397183	AAGGA	0.000603958	PGAPGS	0.000101197
PV	0.136666	AVL	0.0229331	AAGA	0.00384988	GARGR	0.000560808	APGAPG	9.25e-05
SV	0.134887	GLR	0.0228383	EEAL	0.00377982	AGAPG	0.000556528	GPAGPR	8.91e-05
LV	0.134347	LLT	0.0225767	PAPS	0.00377006	GPRGP	0.000532366	ALLALL	8.86e-05
AG	0.133155	AAV	0.0222584	ASLG	0.00371426	APSPP	0.00052446	PGAPGP	8.5e-05
AV	0.132757	LES	0.0222284	LRSL	0.00362955	AGSPG	0.000497211	GPAGAP	7.62e-05
ES	0.128139	GLS	0.0221094	AAGG	0.00353551	ALLAL	0.000489312	GRAGRV	6.93e-05
AS	0.127217	LLV	0.0220897	RLLS	0.00349867	GLPGP	0.000480827	PGPPGP	5.42e-05
GV	0.124325	EES	0.0219001	GASG	0.00347913	PPAAS	0.000418533	GGAAAA	4.03e-05
LR	0.121729	LGR	0.0213739	LAAR	0.00340513	LLLVL	0.000407778	PPAASR	4.03e-05
GR	0.119461	LVP	0.020908	GPSG	0.00334881	LLALL	0.000397963
ER	0.117751	AAS	0.0208041	GAPG	0.00334227	GPPGL	0.000349378
DE	0.116317	ALS	0.0207118	LLSS	0.00334052	APGAP	0.000345238
AR	0.112566	ESL	0.0205218	GAGG	0.00329486	PAGPR	0.00030331
DR	0.111655	AAP	0.0203796	GPPG	0.00326605	GPSGP	0.000271665
DL	0.111134	ELS	0.0201547	LALL	0.00325789	PAGPP	0.000202076
DS	0.110803	ALV	0.0199566	PPSP	0.00321808	EEEEA	0.000198867
PR	0.109404	GLP	0.0192855	ASSL	0.00313599	APGPP	0.000174697
LP	0.10804	AGS	0.0190843	LLSP	0.00303608	PPGPP	0.000120902
RS	0.107922	ARL	0.0190717	LEKL	0.00298891	SPSSS	9.27e-05
DV	0.107859	AAG	0.0186715	SESS	0.00298603	SSSSS	2.05e-05
DG	0.106947	LAV	0.0186401	SASS	0.00283378
IT	0.105418	GLV	0.0184992	GAAG	0.00277697
IS	0.104438	EDS	0.0184828	AGPA	0.00277411
AP	0.104359	LRR	0.0184566	AARL	0.00276387
GP	0.102151	GGL	0.0181517	SLSS	0.00273634
EK	0.10212	LVS	0.018126	AAGP	0.00250215
RV	0.0993162	LPS	0.0180541	AAPP	0.0024254
DT	0.0982842	ELL	0.0179447	AEQL	0.00210103
IK	0.0975591	LAS	0.017875	ALAL	0.00209663
PS	0.0956881	LSR	0.0178456	LPGP	0.00209546
IP	0.0933634	GGR	0.0176941	AGPP	0.00192098
EP	0.0932985	APS	0.0176783	APGG	0.00187451
GI	0.0922701	LGP	0.0176672	EEES	0.00185554
IV	0.0917787	GPL	0.0176239	PGSP	0.00182397
KV	0.0911425	LRS	0.0174687	PAGP	0.00181111
KR	0.0911087	LSP	0.0173756	PLPP	0.00163905
AD	0.0909698	APL	0.0170243	GPGG	0.00163607
EE	0.0894217	GAR	0.0168983	PPGS	0.00157389
AI	0.0884137	ESS	0.0165662	PGPP	0.00155124
IL	0.088407	GSP	0.0164579	PGRP	0.00154906
AK	0.088172	EKL	0.0163904	GPGP	0.00146306
EI	0.0847447	KEL	0.01626	LSSS	0.00133502
KL	0.0835698	LSS	0.0162422	APGP	0.00132514
GG	0.0832434	ARG	0.0160187	LLPL	0.00125618
LL	0.083085	GKL	0.0159758	PSSS	0.00047369
NS	0.0816042	KLL	0.0154948	SSSS	0.000307949
AA	0.080641	AGP	0.0153499
IR	0.0805717	ASS	0.0149567
GK	0.0797727	LVV	0.0149287
GN	0.0797213	EEL	0.0149043
KP	0.0795866	AAR	0.0148886
FS	0.0787688	ALD	0.0147948
LN	0.0777589	APG	0.0147379
FG	0.0769249	AQL	0.0147377
AF	0.0760517	LAP	0.0142594
PQ	0.0756072	PLS	0.0139469
EQ	0.0755282	LAL	0.0139051
EN	0.0753213	GRP	0.0138376
NP	0.0752485	GAP	0.0136218
KS	0.0748861	PGS	0.0135348
SS	0.0747323	DLL	0.0133419
AQ	0.07413	AGG	0.0131824
QV	0.0740673	LLQ	0.0131522
LQ	0.0723954	GGS	0.0127852
QR	0.0719254	AGR	0.0125913
NV	0.0713525	DEE	0.0125886
FL	0.0708552	EQL	0.0123695
GQ	0.0708264	GPP	0.0122886
SY	0.0698282	GSS	0.0112697
FV	0.0690585	APP	0.010711
QS	0.0671685	LPP	0.00979281
RR	0.0645596	KKL	0.0095981
VV	0.0644879	FLL	0.00940068
GY	0.0629843	PPS	0.00894083
LY	0.0619353	PGP	0.00880063
AN	0.0618724	LLP	0.00836262
KK	0.0536785	SSS	0.00377086
PP	0.0495365
HS	0.047875
HL	0.0468831
